# Supplementary material for: Uncovering the Genetic Structure of the Sekler Population in Transylvania Through Genome-Wide Autosomal Data
Source: Genes (Basel). 2025 Dec 29;17(1):30. doi: 10.3390/genes17010030 (PMC12840628; doi:10.3390/genes17010030)
Supplement: Supplementary file 1 [file genes-17-00030-s001.zip]

Archive with 6 entries (6 files):
- Figure_S6.pdf
- Figure_S5.pdf
- Figure_S4.pdf
- Figure_S3.pdf
- Figure_S2.pdf
- Figure_S1.pdf
